# Supplementary material for: Methane- and dissolved organic carbon-fueled microbial loop supports a tropical subterranean estuary ecosystem
Source: Nat Commun. 2017 Nov 28;8:1835. doi: 10.1038/s41467-017-01776-x (PMC5703975; doi:10.1038/s41467-017-01776-x)
Supplement: Supplementary file 5 — Supplementary Data 2 [file 41467_2017_1776_MOESM5_ESM.xlsx]

## Sheet: Supplementary Data 2
SUPPLEMENTARY DATA 2: All observed phylogenetic affiliations based on sequence reads from 16S rRNA genes .
				water mass:	MFW				MBW			SGW		POOL				SEA
				sample ID:	M16	M14	M13	M12	M9	M7	M4	M21	M17	M11	P07	M5	M10	M3	M2	M1		NOTES:
				§sequence reads:	10886	13434	10892	14370	7338	3713	3885	5629	4481	12425	9423	15357	13635	3761	7891	8077		§number of sequencing reads assigned to this OTU using RDP reference database at 97% sequence identity
Domain	Phylum	Class	Order	Family																		MFW	meteoric freshwater
Bacteria					% of sequence reads per sample																	MBW	meteoric brackish water
	Acidobacteria				0	0.0893256	0	0	0.17716	0.646378	0	0	0.714126	0	0.615515	0.345119	0	0	0	0		SGW	saline groundwater
	Actinobacteria																					POOL	pool (sinkhole/cenote)
		Actinobacteria																				SEA	sea water
			Actinomycetales		0.790006	0.245645	0.26625	0.139179	0.940311	0.134662	0.0772201	0	2.52176	0.498994	0.265308	0.748844	0	0.159532	0.0506907	0.0495233
			Others		0	0	0	0	0	0.323189	0	0.390833	0.334747	0	0	0.240932	0	0	0.430871	0.371425
	Bacteroidetes
		Flavobacteriia
			Flavobacteriales
				Flavobacteriaceae	0.0643028	0	0.119354	0	0.0817661	0.161594	0	11.9382	0.0892658	0	0	0.130234	0.0220022	0	13.6738	9.45896
				Others	0.16535	0.037219	0.110173	0.0487126	0.313437	0.861837	0.797941	0.195417	1.67373	0.0724346	0.753476	0.299538	0	0.717894	0.430871	0.0866658
		Sphingobacteriia
			Sphingobacteriales		0.119419	0.0521066	0.183621	0.167015	0.122649	1.0773	0.823681	0	0.133899	0.169014	0.827762	0.253956	0.0586725	0.531773	0	0.235236
		Others			0.110233	0.0595504	0	0.111343	0.258926	0.67331	1.00386	13.2528	0	0.0804829	1.06123	0.273491	0.0220022	0.664717	13.7498	15.1046
		Unclassified			0.119419	0	0.137716	0.0208768	0.122649	0.78104	0.669241	0	0	0	0.711026	0.175816	0	0.531773	0	0
	Chloroflexi
		Anaerolineae
			Anaerolineales
				Anaerolineaceae	0	0.342415	0	0	0.313437	1.02343	0	0	0.200848	0.249497	0.0424493	0	0.190686	0	0	0
		Others			0.0183722	0.253089	0.339699	0	0.0272554	0	0.18018	0	0.490962	0.185111	0.127348	0	0.0586725	0	0	0
	Cyanobacteria
		Chloroplast
			Chloroplast
				Bacillariophyta	0	0	0	0	0.0545108	0.56558	0	0.479659	0	0.0241449	0	0	0	0	1.2039	0.965705
				Others	0	0	0	0	0	0.161594	0	0.248712	0	0	0	0	0	0	0.202763	0.14857
		Cyanobacteria
			Chroococcales
				GpIIa	0	0	0	0	0	0	0	4.67223	0	0	0.116736	0	0	0	5.33519	5.15043
		Others			0	0	0	0	0	0.215459	0	0.142121	0	0	0	0	0	0	0.19009	0
	Firmicutes
		Bacilli
			Bacillales
				Staphylococcaceae	0.183722	0	0	0.0417537	0.327065	0	0.2574	0	1.80763	0	0.0530617	0	0	0	0	0
			Lactobacillales
				Aerococcaceae	0	0	0	0	0	0	0	0	1.31667	0.0482897	0	0	0	0	0	0
		Others			0	0.148876	0.238707	0	0.327065	0	0	0	0.0892658	0	0.583678	0.377678	0	0.558362	0.329489	0.482853
	Nitrospinae
		Nitrospinia
			Nitrospinales
				Nitrospinaceae	0	0	0	0	0	0	0	0	0.245481	0	0	0	0	0	0	0
	Nitrospirae
		Nitrospira
			Nitrospirales
				Nitrospiraceae	0	0	0.192802	0	0	0.754107	0.592021	0	0.111582	0	0.466943	0	0	0.186121	0	0
	Parcubacteria				0.450119	0.104213	0.110173	0	0.572363	0.0538648	1.4157	0	0	0.160966	2.26043	0.306049	0.0220022	2.26004	0	0
	Planctomycetes
		Planctomycetia
			Planctomycetales		0.192908	0.0297752	0	0.0556715	0.517852	0.727175	0.772201	0.763901	0.758759	0	0.594291	0.221397	0.0440044	0.452007	1.39399	0.693327
			Others		0	0.0223314	0	0.0278358	0.286182	1.13116	0.2574	0	0	0	0.604903	0.169304	0.0293363	0	0.101381	0
	Proteobacteria
		Alphaproteobacteria
			Caulobacterales
				Caulobacteraceae	0.266397	0	0	0	0.204415	0	0	0	1.04887	0	0	0.247444	0.0440044	0	0	0
				others	0	0	0	0	0	0	0	0	0	0	0	0	0	0	0.101381	0
			Kiloniellales
				Kiloniellaceae	0	0	0	0	0	0	0	2.07852	0	0	0	0	0	0	1.97694	2.24093
			Rhizobiales
				Methylocystaceae	0	0.31264	0.633492	0.340988	0	0.484783	0	0	0	0.595573	0	0.442795	0.27136	0	0	0
			Rhodobacterales
				Rhodobacteraceae	0	0	0	0	0.395203	0.834904	0	34.3756	1.98616	0	0.233471	0.358143	0	0.771072	30.0089	32.834
			Rhodospirillales
				Rhodospirillaceae	0	0.104213	0.165259	0.187891	0.17716	0.269324	0	11.5296	0.290114	0.144869	0	0.130234	0.0953429	0	11.6969	12.418
				Others	0	0	0	0	0	0	0.0514801	0.408598	0	0.0482897	0	0	0	0	0.646306	0.779993
			SAR11		0	0	0	0	0	0	0	0.710606	0	0	0	0	0	0	1.10252	1.05237
			Sphingomonadales
				Erythrobacteraceae	0.156164	0	0.146897	0	0.149905	0	0	0	0.914974	0	0	0.240932	0.0586725	0	0	0
				Others	0.422561	0	0	0	0.163532	0	0	0	0.468645	0.169014	0	0.403725	0	0	0	0
			Others		0.404189	0	0	0	0	0.484783	0.669241	0.177651	1.11582	0	0.13796	0.110699	0.0220022	0	0.481561	0.29714
		Betaproteobacteria
			Burkholderiales
				Burkholderiaceae	7.42238	1.36222	1.4047	1.39875	31.1665	1.26582	0.41184	0	0.111582	1.35211	0.159185	22.2504	1.28346	0.372241	0.19009	0.136189
				Comamonadaceae	6.45784	0.43174	1.02828	0.619346	9.78468	9.80339	1.10682	0.266477	0	0.668008	0.466943	9.65683	0.836084	0.611539	0	0.235236
				Others	1.29524	1.65252	1.86375	2.17815	0.408831	0.888769	0.20592	0	0.245481	2.63179	0.169797	0.533958	2.14888	0	0	0
			Gallionellales
				Gallionellaceae	1.46059	0.282864	0.624311	0.32707	2.33034	18.8257	0	0	0	0.249497	0	2.18142	0.315365	0	0	0
			Hydrogenophilales
				Hydrogenophilaceae	0	0.334971	0.339699	0.26444	0	0	0	0	0	0.321932	0	0	0.623396	0	0	0
			Methylophilales
				Methylophilaceae	0	0.148876	0.514139	0.334029	0	0	0.30888	0	0	0.289738	0.116736	0.0651169	0.381371	0	0	0
			Neisseriales
				Neisseriaceae	2.54455	0	0	0	1.25375	0.350121	0	0.337538	0	0	0.106123	0.54047	0	0.372241	0	0.111428
			Nitrosomonadales
				Nitrosomonadaceae	0	0	0	0	0	0	0	0	0	0	0	0	0.0513385	0	0	0
			Rhodocyclales
				Rhodocyclaceae	0.385817	1.42177	2.15755	1.38483	0.763151	0.646378	0.48906	0	0	1.02213	0.530617	1.51071	1.6575	0	0	0
			Others		7.30296	61.2997	61.1917	57.2791	11.788	3.17802	4.47876	0	1.58447	60.8853	2.73798	12.5936	63.0216	1.4092	0.608288	0.259998
		Deltaproteobacteria
			Bdellovibrionales
				Bdellovibrionaceae	0	0	0	0	0	0	0.18018	0	0.290114	0.0965795	0.095511	0	0.0586725	0	0	0
				Others	0.110233	0.037219	0.238707	0.0695894	0.340692	0.0538648	0.41184	0	0	0.362173	2.54696	0.475353	0.154015	1.14331	0	0
			Desulfobacterales
				Desulfobacteraceae	0	0	0	0	0	0	0	0	0	0	0.127348	0.0455818	0	0	0	0
				Desulfobulbaceae	0	0	0	0.104384	0	0	0	0	0	0.177062	0	0	0.0660066	0	0.152072	0
			Syntrophobacterales
				Syntrophaceae	0.413375	1.45898	1.92802	2.40084	0.695012	0.511716	0	0	0	2.3662	0.0848987	0.826984	1.37147	0	0	0
				Syntrophobacteraceae	0	0.0521066	0	0	0	0	0	0	0	0.0402414	0	0	0.0293363	0	0	0
			Others		0	0.908144	0.853838	0.438413	0.109022	0.269324	0.1287	0.177651	0.69181	0.748491	0.477555	0.227909	0.330033	0.106355	0.266126	0
		Epsilonproteobacteria
			Campylobacterales
				Campylobacteraceae	0	0.267977	0.504958	0.361865	0.163532	0	0.15444	0.213182	0	0.603622	0.222859	0.123722	0.381371	0.292475	0	0.136189
				Helicobacteraceae	2.63641	4.87569	6.28902	7.16771	3.50232	2.18152	0	0.248712	0.245481	6.5674	0.127348	4.92935	5.77924	0	0.076036	0.185713
			Nautiliales
				Nautiliaceae	0	1.21334	1.34043	1.53097	0	0	0	0	0	1.52918	0	0	1.20279	0	0	0
			Others		0.0367444	0.96025	0.734484	1.0508	0	0.377054	0	0	0	1.12676	0	0.0195351	0.623396	0	0	0
		Gammaproteobacteria
			Alteromonadales
				Alteromonadaceae	0	0	0	0	0	0	0	0.977083	0.267797	0	0	0	0	0	1.22925	0.89142
				Shewanellaceae	0.404189	0	0.17444	0.229645	0.272554	0	0.33462	0	0.937291	0	0.0742863	0.234421	0	0.319064	0	0
			Chromatiales
				Chromatiaceae	1.91071	0	0	0.278358	1.53993	0.67331	0.33462	0	0.69181	0	0	0.800938	0.27136	0	0	0
				Ectothiorhodospiraceae	0	0	0	0	0.122649	0	0	0	0	0	0	0	0	0	0	0
				Halothiobacillaceae	0	0.58806	0.596768	0.883786	0	0	0	0	0	1.00604	0	0	0.454712	0	0	0
			Methylococcales
				Methylococcaceae	0.220467	2.88819	6.16048	4.27279	0.258926	5.17102	0	0	0	5.39235	0	0.299538	6.68133	0	0	0
			Oceanospirillales
				Halomonadaceae	0	0	0	0	0	0	0	0.0710606	0	0	0	0	0	0	0.0887087	0.0990467
				Litoricolaceae	0	0	0	0	0	0	0	4.15704	0	0	0	0	0	0	2.88937	2.83521
			Pseudomonadales
				Moraxellaceae	56.0445	11.9696	4.31509	12.5957	20.9866	36.1971	55.7786	0	52.4437	3.30785	36.0607	23.8523	6.0066	68.2797	0.722342	0.841897
				Pseudomonadaceae	1.80048	0.119101	0.394785	0.765484	0.858545	0.484783	4.27284	0	1.78532	0.313883	0.541229	0.813961	0.990099	0.212709	0	0
			Thiotrichales
				Thiotrichaceae	0.183722	0	0	0	0.190788	1.0773	0	0.515189	0	0	0	0.162792	0	0	0.38018	0.235236
			Vibrionales
				Vibrionaceae	0	0	0	0	0	0	0	1.49227	0.156215	0	0	0	0	0	1.07718	0.767612
			Others		0.817564	0.141432	0.403966	0.139179	0.395203	1.15809	0.1287	5.75591	2.70029	0.297787	0.031837	0.553494	0.696736	0	5.06907	5.299
		Unclassified			0.284769	0.230758	0.321337	0.187891	0.545108	0.269324	2.29086	0.159886	0.736443	0.676056	3.77799	0.820473	0.161349	1.83462	0.354835	0.272378
	Verrucomicrobia				0.376631	0.037219	0.183621	0	0.817661	2.72017	2.7027	0.906022	0.37938	0	5.16821	1.28931	0.0293363	3.96171	0.899759	0.668565
	Others				0	0.141432	0.0918105	0.306193	0.0545108	0.430918	0.15444	0.177651	1.763	0.169014	0.31837	0.332096	0.161349	0.106355	0.354835	0.222855
	Unclassified				3.36212	2.67977	3.39699	1.73278	3.82938	1.96607	16.0875	1.04814	9.72997	4.14487	29.7145	6.92844	2.01687	11.5927	0.95045	1.89427
Archaea
	Crenarchaeota
		Thermoprotei			0	2.03216	0	0.334029	0.231671	0	0	0	0	0.547284	0	0.280003	0.586725	0	0	0
	Euryarchaeota
		Methanobacteria
			Methanobacteriales
				Methanobacteriaceae	0.0551167	0	0	0	0	0	0	0	0	0	0	0	0	0	0	0
		Methanomicrobia
			Methanocellales
				Methanocellaceae	0	0	0	0	0.136277	0	0	0	0	0	0	0.0651169	0	0	0	0
			Methanosarcinales
				Methanosarcinaceae	0	0	0	0	0.0681385	0	0	0	0	0	0	0	0	0	0	0
				Methanotrichaceae	0	0	0	0	0.122649	0	0	0	0	0	0	0.130234	0	0	0	0
		Thermoplasmata
			Methanomassiliicoccales
				Methanomassiliicoccaceae	0.0551167	0.245645	0	0.125261	0	0	0	0	1.82995	0	0	0.169304	0	0	0	0
		Others			0	0	0	0	0	0	0	0	1.42825	0.0160966	0	0	0	0	0	0.198093
		Unclassified			0.0367444	0.037219	0	0.0487126	0.0272554	0	0	1.9897	0	0.0804829	0	0.136745	0.23469	0	1.4827	2.27807
	Pacearchaeota				0.321514	0.0967694	0.17444	0	0.858545	0	1.05534	0	0.624861	0.249497	3.38533	0.826984	0.286029	1.56873	0	0
	Thaumarchaeota
		Nitrosopumilales
			Nitrosopumilaceae
				Nitrosopumilus	0.0551167	0	0	0	0	0	0.20592	0.142121	3.83843	0	0.265308	0	0	0	0.101381	0.0619042
		Nitrososphaerales
			Nitrososphaeraceae
				Nitrososphaera	0.183722	0.111657	0	0	0	0	0.10296	0	0.37938	0	0	0.084652	0	0	0	0
	Woesearchaeota				0.358258	0.171207	0.128535	0.0487126	0.844917	0.134662	1.10682	0	0.825709	0.313883	3.23676	0.761868	0.168684	0.983781	0	0
